# Supplementary material for: Antifungal Activity of Select Essential Oils against Candida auris and Their Interactions with Antifungal Drugs
Source: Pathogens. 2022 Jul 22;11(8):821. doi: 10.3390/pathogens11080821 (PMC9331469; doi:10.3390/pathogens11080821)
Supplement: Supplementary file 1 [file pathogens-11-00821-s001.zip]

Archive with 28 entries (27 files):
- pathogens-1799642-supplementary-tables.pdf
- S4/
- S4/Basil EO- EO2487.pdf
- S4/Bergamot EO- EO2842.pdf
- S4/Bitter Orange EO- EO2911.pdf
- S4/Cinnamon Bark Essential Oil- FTEO2908.pdf
- S4/Cinnamon Leaf EO- EO2910.pdf
- S4/Clove Bud EO GCMS- EO2934.pdf
- S4/Coriander Seed EO- EO2851.pdf
- S4/Eucalyptus EO- EO2835.pdf
- S4/Eucalyptus GCMS- EO2835.pdf
- S4/Frankincense EO- EO2886.pdf
- S4/Geranium EO GCMS- EO2950.pdf
- S4/Geranium EO- EO2950.pdf
- S4/Grapefruit EO- EO2914.pdf
- S4/Lavender EO- EO2918.pdf
- S4/Lemon EO GCMS- EO2879.pdf
- S4/Lemon EO- EO2879.pdf
- S4/Lemongrass EO GCMS- EO2823.pdf
- S4/Lemongrass EO- EO2823.pdf
- S4/Lime Peel EO- EO2827.pdf
- S4/MRH_EO_QC.pdf
- S4/Myrrh EO- EO2921.pdf
- S4/Peppermint EO- EO2970.pdf
- S4/Spearmint EO GCMS- EO3000.pdf
- S4/Spearmint EO- EO3000.pdf
- S4/Tea Tree EO- EO2836.pdf
- S4/Tea Tree GCMS- EO2836.pdf
